# Supplementary material for: Dietary of different forms of Humulus scandens on growth performance and intestinal bacterial communities in piglets
Source: Transl Anim Sci. 2023 Dec 23;8:txad139. doi: 10.1093/tas/txad139 (PMC10782920; doi:10.1093/tas/txad139)
Supplement: txad139_suppl_Supplementary_Tables_S1 [file txad139_suppl_supplementary_tables_s1.xlsx]

## Sheet: Table S1
TABLE S1 | Relative abundance of bacterial at the phylum level (%)
Taxonomy	CG	HS	HSJ	HSR
Firmicutes	54.65	48.1	52.38	74.89
Bacteroidetes	42.65	45.53	43.71	22.55
Proteobacteria	1.323	2.464	1.313	0.8032
Spirochaetae	0.0842	2.494	1.263	0.0868
Actinobacteria	1.087	0.32	0.4717	1.379
Tenericutes	0.08309	0.5887	0.4803	0.1633
others	0.12271	0.5033	0.382	0.1277
