# Supplementary material for: Dietary of different forms of Humulus scandens on growth performance and intestinal bacterial communities in piglets
Source: Transl Anim Sci. 2023 Dec 23;8:txad139. doi: 10.1093/tas/txad139 (PMC10782920; doi:10.1093/tas/txad139)
Supplement: txad139_suppl_Supplementary_Tables_S2 [file txad139_suppl_supplementary_tables_s2.xlsx]

## Sheet: Table S2
TABLE S2 | Relative abundance of bacterial at the genus level (%)
Taxonomy	CG	HS	HSJ	HSR
Prevotella	24.31	5.94	13.51	6.324
Lactobacillus	4.506	5.035	8.021	7.808
Rikenellaceae	0.9325	3.428	2.137	1.592
Parabacteroides	0.26	2.211	0.6597	0.5959
Succinivibrio	0.9633	0.8279	0.5503	0.09276
Prevotellaceae	5.078	9.277	8.049	2.03
Mitsuokella	2.477	1.059	0.6381	4.879
Anaerovibrio	5.9	1.074	1.811	1.529
Selenomonas	10.25	0.6347	4.09	13.42
Ruminococcaceae	0.3888	2.97	1.276	0.905
Megasphaera	17.38	11.07	17.12	25.81
Phascolarctobacterium	0.9887	1.558	1.702	1.105
Streptococcus	0.3196	0.4881	0.3855	0.1216
Bacteroides	0.03922	0.3065	0.3652	0.09166
Faecalibacterium	0.4169	0.3676	0.317	0.3403
Lachnospira	0.04824	0.2084	0.2906	0.2599
Olsenella	0.1824	0.1195	0.1996	0.09139
Lachnospiraceae	0.2888	1.408	0.5917	1.024
Roseburia	0.1338	0.5289	0.3511	0.4199
Anaerotruncus	0.05822	0.4735	0.3803	0.2061
Coprococcus	0.03291	0.2144	0.08272	0.1263
Dorea	0.09865	0.1528	0.1379	0.0735
Oscillospira	0.04226	0.4875	0.3289	0.2992
Treponema	0.06218	2.421	1.134	0.06632
Dialister	0.3165	0.08474	0.03905	1.598
Christensenellaceae	0.05607	0.9569	0.8118	0.1253
Desulfovibrio	0.054	0.2019	0.1339	0.118
Escherichia-Shigella	0.2555	1.204	0.4066	0.5315
Bifidobacterium	0.7812	0.07958	0.1206	1.149
Acidaminococcus	0.5482	0.04269	0.2813	0.576
others	22.8311	45.1694	34.0781	26.6914
